# Supplementary material for: A method to obtain exact single-step GBLUP for non-genotyped descendants when the genomic relationship matrix of ancestors is not available
Source: Genet Sel Evol. 2022 Oct 31;54:72. doi: 10.1186/s12711-022-00759-x (PMC9620661; doi:10.1186/s12711-022-00759-x)
Supplement: Supplementary file 1 — Additional file 1. Numerical example of Bayesian updating of a P-BLUP evaluation. This example shows that Bayesian updating of an external evaluation with the current data yields identical results to those from a joint analysis of the data from the external and the current evaluations. In this example, the posterior mean vectors and covariance matrices that are needed for the Bayesian updating analysis are obtained directly from the solutions and the inverse of the coefficient matrix for the MME of the external analysis, rather than from MCMC samples. The PDF file shows the Julia script and the results from running that script. The Jupyter Notebook containing the Julia script will require a Jupyter Notebook application to run or modify the script. [file 12711_2022_759_MOESM1_ESM.zip]

Archive with 2 entries (2 files):
- exampleWithFixedEffects.ipynb
- exampleWithFixedEffects.pdf
