# Supplementary material for: A method to obtain exact single-step GBLUP for non-genotyped descendants when the genomic relationship matrix of ancestors is not available
Source: Genet Sel Evol. 2022 Oct 31;54:72. doi: 10.1186/s12711-022-00759-x (PMC9620661; doi:10.1186/s12711-022-00759-x)
Supplement: Supplementary file 1 — Additional file 1. Numerical example of Bayesian updating of a P-BLUP evaluation. This example shows that Bayesian updating of an external evaluation with the current data yields identical results to those from a joint analysis of the data from the external and the current evaluations. In this example, the posterior mean vectors and covariance matrices that are needed for the Bayesian updating analysis are obtained directly from the solutions and the inverse of the coefficient matrix for the MME of the external analysis, rather than from MCMC samples. The PDF file shows the Julia script and the results from running that script. The Jupyter Notebook containing the Julia script will require a Jupyter Notebook application to run or modify the script. [file 12711_2022_759_MOESM1_ESM.zip › exampleWithFixedEffects.ipynb]

# %% [markdown]
# Numerical Example with Fixed Effects

# %% [code]
using XSim
using DataFrames
using CSV
using JWAS
using SparseArrays
using LinearAlgebra
using Tables

# %% [markdown]
## Simulation of Data

# %% [code]
CLEAR()
build_genome(n_chr=10,n_loci=100);

# %% [code]
build_phenome([1000]);

# %% [code]
function samplePed(ped::Matrix)
    animalVec = GLOBAL("animals")
    N = size(animalVec,1)
    n = size(ped,1)
    animals = Array{Animal}(undef, n)
    for i = 1:n
        indID = ped[i,1] 
        sireID = ped[i,2]
        damID  = ped[i,3]
        if sireID == 0
            if indID <= N 
                animal = animalVec[indID]
            else
                animal = Animal(Animal(),Animal())
            end    
        else
            if sireID > size(animalVec,1)
                println("sireID = $sireID is not valid")
                return 0
            end
            sire = animalVec[sireID]
            if damID > size(animalVec,1)
                println("damID = $damID is not valid")
                return 0
            end
            dam = animalVec[damID]
            animal = Animal(sire,dam)
        end
        animals[i] = animal
    end
    return Cohort(animals)
end

# %% [code]
founders = [collect(1:8) repeat([0 0],inner=(8,1))]

eliteParents = [
9  1 2
10 3 4
11 5 6
12 7 8
]

Np = 1

progeny = 
[
collect(1:Np).+12      repeat([9 10],inner=(Np,1))
collect(1:Np).+(12+Np) repeat([11 12],inner=(Np,1))
]

myPed = [
    founders
    eliteParents
    progeny
]

CSV.write("smallPed.csv",DataFrame(myPed),header=false)

# %% [code]
ped = Matrix(CSV.read("smallPed.csv",DataFrame,header=false))
animals = samplePed(ped);

# %% [markdown]
### Simulated Pedigree

# %% [code]
ped

# %% [markdown]
### Simulated Phenotypes

# %% [code]
yAll = get_phenotypes(animals);

# %% [code]
N  = 12 + 2Np

# %% [markdown]
### Incidence Matrix for Fixed Effect of Sex 

# %% [code]
sex = repeat([1,2],Int(N/2));

# %% [code]
Xsex = zeros(N,2)
for i=1:N
    j = sex[i]
    Xsex[i,j] = 1.0
end
Xsex

# %% [markdown]
### Additive Relationship Matrix and its Inverse 

# %% [code]
Ped  = JWAS.PedModule.get_pedigree("smallPed.csv");
temp = Matrix(JWAS.PedModule.AInverse(Ped));
indx = [Ped.idMap[string(i)].seqID for i in 1:N]
Ai   = temp[indx,indx]
A = inv(Ai)
round.(A,digits=2)

# %% [code]
Ai

# %% [markdown]
## Joint Analysis

# %% [code]
#X = [Xcg Xsex]
Xj = Xsex
Zj = I(N)
y = yAll

mme = [Xj'Xj    Xj'Zj
       Zj'Xj    Zj'Zj + Ai]
rhs = [Xj'y 
       Zj'y]
Ginv = pinv(mme)
solJoint = Ginv*rhs;

# %% [markdown]
## External Analysis

# %% [code]
X = Xsex[1:12,:]
Z = I(12)
y = yAll[1:12]
Ei = inv(A[1:12,1:12])

mme = [X'X    X'Z
       Z'X    Z'Z + Ei]

rhs = [X'y 
       Z'y]
GiExt = inv(mme)
solExt = GiExt*rhs;

# %% [markdown]
## Bayesian Updating 

# %% [code]
B = Ai[9:N,9:N]                           # From inverse of full pedigree
B[1:4,1:4] = B[1:4,1:4] - Ei[9:12,9:12];  # using formula 17 to modify submatix for individuals in set a

# %% [code]
# equations numbers from external analysis for fixed effects and for breeding values for individuals in set a 
r =[1;2;collect(11:14)]
C = inv(GiExt[r,r])  # inverse of posterior covariance matrix for fixed effects and breeding values for  individuals in set a
X = Xsex[13:end,:]
Z = [zeros(2Np,4) I(2Np)]
y = yAll[13:end]
mme = [X'X    X'Z
       Z'X    Z'Z + B]
mme[1:6,1:6] = mme[1:6,1:6] + C
rhs = [X'y; Z'y]
rhs[1:6] = rhs[1:6] + C*solExt[r]
solUpdate = inv(mme)*rhs;

# %% [markdown]
### Solutions for Fixed Effects from Joint and Bayesian Updating Analyses

# %% [code]
[solJoint[1:2]  solUpdate[1:2]]

# %% [markdown]
### Solutions for Breeding Values from Joint and Bayesian Updating Analyses

# %% [code]
[solJoint[11:end]  solUpdate[3:end]]
